# Supplementary material for: p53 Down Regulates PDGF-Induced Formation of Circular Dorsal Ruffles in Rat Aortic Smooth Muscle Cells
Source: PLoS One. 2014 Sep 23;9(9):e108257. doi: 10.1371/journal.pone.0108257 (PMC4172730; doi:10.1371/journal.pone.0108257)
Supplement: Movie S1 — RASM cells produce PDGF-induced circular dorsal ruffles. Time-lapse movie of RASM cells treated with 20ng/mL PDGF display circular dorsal ruffles. (ZIP) [file pone.0108257.s001.zip]

Archive with 1 entries (1 files):
- supplemental Figure 1.avi
